# Supplementary material for: Integrative diagnosis, biological observations, and histopathology of the fig cyst nematode Heteroderafici Kirjanova (1954) associated with Ficuscarica L. in southern Italy
Source: Zookeys. 2019 Feb 12;(824):1–19. doi: 10.3897/zookeys.824.26820 (PMC6389869; doi:10.3897/zookeys.824.26820)
Supplement: XML Treatment for Heterodera fici [file zookeys.824.26820-treatment1.xml]

<!DOCTYPE tp:taxon-treatment
  PUBLIC "-//TaxonX//DTD Taxonomic Treatment Publishing DTD v0 20100105//EN" "tax-treatment-NSO.dtd">
<tp:taxon-treatment xmlns:tp="http://www.plazi.org/taxpub"><tp:treatment-meta><kwd-group><label>Taxon classification</label><kwd><named-content xmlns:xlink="http://www.w3.org/1999/xlink" content-type="kingdom">Animalia</named-content></kwd><kwd><named-content xmlns:xlink="http://www.w3.org/1999/xlink" content-type="order">Tylenchida</named-content></kwd><kwd><named-content xmlns:xlink="http://www.w3.org/1999/xlink" content-type="family">Heteroderidae</named-content></kwd></kwd-group><mixed-citation publication-type="journal"><person-group><name><surname>Fanelli</surname><given-names>Elena</given-names></name><name><surname>Vovlas</surname><given-names>Alessio</given-names></name><name><surname>Santoro</surname><given-names>Simona</given-names></name><name><surname>Troccoli</surname><given-names>Alberto</given-names></name><name><surname>Giuseppe Lucarelli</surname><given-names/></name><name><surname>Trisciuzzi</surname><given-names>Nicola</given-names></name><name><surname>Luca</surname><given-names>Francesca De</given-names></name></person-group><article-title>Integrative diagnosis, biological observations, and histopathology of the fig cyst nematode <italic><tp:taxon-name><tp:taxon-name-part taxon-name-part-type="genus" reg="Heterodera">Heterodera</tp:taxon-name-part><tp:taxon-name-part taxon-name-part-type="species" reg="fici">fici</tp:taxon-name-part></tp:taxon-name></italic> Kirjanova (1954) associated with <italic><tp:taxon-name><tp:taxon-name-part taxon-name-part-type="genus" reg="Ficus">Ficus</tp:taxon-name-part><tp:taxon-name-part taxon-name-part-type="species" reg="carica">carica</tp:taxon-name-part></tp:taxon-name></italic> L. in southern Italy</article-title><source>Zookeys</source><day>12</day><month>2</month><year>2019</year><volume>2019</volume><issue>824</issue><fpage>1</fpage><lpage>19</lpage><pub-id pub-id-type="doi">10.3897/zookeys.824.26820</pub-id></mixed-citation></tp:treatment-meta><tp:nomenclature><tp:taxon-name>
            <tp:taxon-name-part taxon-name-part-type="genus" reg="Heterodera">Heterodera</tp:taxon-name-part>
            <tp:taxon-name-part taxon-name-part-type="species" reg="fici">fici</tp:taxon-name-part>
          </tp:taxon-name><tp:taxon-authority>Kirjanova, 1954</tp:taxon-authority><xref ref-type="fig" rid="F1">Figures 1</xref><xref ref-type="fig" rid="F2">, 2</xref><xref ref-type="fig" rid="F3">, 3</xref><xref ref-type="fig" rid="F4">, 4</xref></tp:nomenclature><tp:treatment-sec sec-type="Nematode population" id="SECID0ENHAE"><title>Nematode population.</title><p>The fig cyst nematode <italic><tp:taxon-name><tp:taxon-name-part taxon-name-part-type="genus" reg="Heterodera">H.</tp:taxon-name-part><tp:taxon-name-part taxon-name-part-type="species" reg="fici">fici</tp:taxon-name-part></tp:taxon-name></italic> was recovered in our survey in established commercial fig orchards (more than 30 years old) as well as in private and public gardens. High infection rates were observed ranging from 44 to 180 cycts/100 ml of soil, 12–36 cysts per g of roots; 1.2–1.6 eggs – <abbrev xmlns:xlink="http://www.w3.org/1999/xlink" xlink:title="second stage juveniles" id="ABBRID0E5HAE" xlink:type="simple">J2</abbrev> /ml of soil, thus suggesting that the nematode might be causing damage. Furthermore, <italic><tp:taxon-name><tp:taxon-name-part taxon-name-part-type="genus" reg="Heterodera">H.</tp:taxon-name-part><tp:taxon-name-part taxon-name-part-type="species" reg="fici">fici</tp:taxon-name-part></tp:taxon-name></italic> was detected in one-quarter of the 75 localities sampled throughout the Apulia region. All sampling attempts to detect <italic><tp:taxon-name><tp:taxon-name-part taxon-name-part-type="genus" reg="Heterodera">H.</tp:taxon-name-part><tp:taxon-name-part taxon-name-part-type="species" reg="fici">fici</tp:taxon-name-part></tp:taxon-name></italic> from ornamental <italic><tp:taxon-name><tp:taxon-name-part taxon-name-part-type="genus" reg="Ficus">Ficus</tp:taxon-name-part></tp:taxon-name></italic> spp. as well as from imported bonsai in Italy were unsuccessful.</p></tp:treatment-sec><tp:treatment-sec sec-type="description" id="SECID0E6IAE"><title>Description.</title><p><bold><italic>Measurements.</italic></bold> See Table <xref ref-type="table" rid="T1">1</xref>. <italic>Nematode diagnosis.</italic> Detailed morphometric observations of the Italian population based on second-stage juveniles, male body length and characteristic of tail, stylet length, adult female and cyst shape, and vulval cone features (Figs <xref ref-type="fig" rid="F1">1</xref>–<xref ref-type="fig" rid="F4">4</xref>, Table <xref ref-type="table" rid="T1">1</xref>) agree very well with most of the original morphometric data and the redescription.</p><fig id="F1" position="float" orientation="portrait"><label>Figure 1.</label><caption><p>Line drawings of <italic><tp:taxon-name><tp:taxon-name-part taxon-name-part-type="genus" reg="Heterodera">Heterodera</tp:taxon-name-part><tp:taxon-name-part taxon-name-part-type="species" reg="fici">fici</tp:taxon-name-part></tp:taxon-name></italic> from Italy. <bold>A, B</bold> Anterior body portions of second stage juvenile <bold>C, D</bold> Second stage juvenile tail <bold>E</bold> Female anterior region <bold>F, G</bold> Cyst shape <bold>H</bold> Fenestral structures <bold>J, K</bold> Male tail, showing spicules and cloacal tube <bold>I</bold> Male pharyngeal region.</p></caption><graphic xmlns:xlink="http://www.w3.org/1999/xlink" xlink:href="zookeys-824-001-g001.jpg" position="float" orientation="portrait" xlink:type="simple" id="oo_263038.jpg"/></fig><table-wrap id="T1" position="float" orientation="portrait"><label>Table 1.</label><caption><p>Morphometrics of an Italian population of <italic><tp:taxon-name><tp:taxon-name-part taxon-name-part-type="genus" reg="Heterodera">Heterodera</tp:taxon-name-part><tp:taxon-name-part taxon-name-part-type="species" reg="fici">fici</tp:taxon-name-part></tp:taxon-name></italic> isolated from roots and soil around roots; specimens mounted in water agar temporary slides (Measurements are in µm).</p></caption><table id="TID0EO2AG" rules="all"><tbody><tr><th rowspan="1" colspan="1">Character*</th><th rowspan="1" colspan="1">Females</th><th rowspan="1" colspan="1">Cysts</th><th rowspan="1" colspan="1">Males</th><th rowspan="1" colspan="1">juveniles</th></tr><tr><td rowspan="1" colspan="1">n</td><td rowspan="1" colspan="1">15</td><td rowspan="1" colspan="1">16</td><td rowspan="1" colspan="1">12</td><td rowspan="1" colspan="1">20</td></tr><tr><td rowspan="1" colspan="1">Body length (excl. neck) (L)</td><td rowspan="1" colspan="1">355–638</td><td rowspan="1" colspan="1">420–680</td><td rowspan="1" colspan="1">750–880</td><td rowspan="1" colspan="1">330–416</td></tr><tr><td rowspan="1" colspan="1">Max. body width (W)</td><td rowspan="1" colspan="1">230–422</td><td rowspan="1" colspan="1">280–550</td><td rowspan="1" colspan="1">25–26</td><td rowspan="1" colspan="1">17–20</td></tr><tr><td rowspan="1" colspan="1">L/W</td><td rowspan="1" colspan="1">1.2–1.5</td><td rowspan="1" colspan="1">1.1–1.5</td><td rowspan="1" colspan="1"/><td rowspan="1" colspan="1"/></tr><tr><td rowspan="1" colspan="1">Neck length</td><td rowspan="1" colspan="1">75–126</td><td rowspan="1" colspan="1">–</td><td rowspan="1" colspan="1"/><td rowspan="1" colspan="1"/></tr><tr><td rowspan="1" colspan="1">Fenestral length</td><td rowspan="1" colspan="1">–</td><td rowspan="1" colspan="1">46–72</td><td rowspan="1" colspan="1"/><td rowspan="1" colspan="1"/></tr><tr><td rowspan="1" colspan="1">Fenestral width</td><td rowspan="1" colspan="1">–</td><td rowspan="1" colspan="1">28–46</td><td rowspan="1" colspan="1"/><td rowspan="1" colspan="1"/></tr><tr><td rowspan="1" colspan="1">Vulva slit</td><td rowspan="1" colspan="1">–</td><td rowspan="1" colspan="1">35–44</td><td rowspan="1" colspan="1"/><td rowspan="1" colspan="1"/></tr><tr><td rowspan="1" colspan="1">Bullae</td><td rowspan="1" colspan="1">–</td><td rowspan="1" colspan="1">Present, small</td><td rowspan="1" colspan="1"/><td rowspan="1" colspan="1"/></tr><tr><td rowspan="1" colspan="1">Stylet length</td><td rowspan="1" colspan="1">23–28</td><td rowspan="1" colspan="1">–</td><td rowspan="1" colspan="1">27–31</td><td rowspan="1" colspan="1">20–22</td></tr><tr><td rowspan="1" colspan="1">Dorsal gland orifice (DGO)</td><td rowspan="1" colspan="1">4–5</td><td rowspan="1" colspan="1">–</td><td rowspan="1" colspan="1">5–6</td><td rowspan="1" colspan="1">4–5</td></tr><tr><td rowspan="1" colspan="1">Anterior end to centre of median bulb</td><td rowspan="1" colspan="1">60–65</td><td rowspan="1" colspan="1">–</td><td rowspan="1" colspan="1">80–106</td><td rowspan="1" colspan="1">64–76</td></tr><tr><td rowspan="1" colspan="1">Excretory pore from anterior end</td><td rowspan="1" colspan="1">132–138</td><td rowspan="1" colspan="1">–</td><td rowspan="1" colspan="1"/><td rowspan="1" colspan="1"/></tr><tr><td rowspan="1" colspan="1">Head to end of pharyngeal gland lobe</td><td rowspan="1" colspan="1"/><td rowspan="1" colspan="1"/><td rowspan="1" colspan="1">200–275</td><td rowspan="1" colspan="1">136–156</td></tr><tr><td rowspan="1" colspan="1">Tail length</td><td rowspan="1" colspan="1"/><td rowspan="1" colspan="1"/><td rowspan="1" colspan="1">7.5–8.2</td><td rowspan="1" colspan="1">39–52</td></tr><tr><td rowspan="1" colspan="1">Hyaline tail portion</td><td rowspan="1" colspan="1"/><td rowspan="1" colspan="1"/><td rowspan="1" colspan="1">–</td><td rowspan="1" colspan="1">18–24</td></tr><tr><td rowspan="1" colspan="1">No of lines in lateral fields</td><td rowspan="1" colspan="1"/><td rowspan="1" colspan="1"/><td rowspan="1" colspan="1">4</td><td rowspan="1" colspan="1">4</td></tr><tr><td rowspan="1" colspan="1">Spicule length</td><td rowspan="1" colspan="1"/><td rowspan="1" colspan="1"/><td rowspan="1" colspan="1">26–32</td><td rowspan="1" colspan="1">–</td></tr><tr><td rowspan="1" colspan="1">Gubernaculum</td><td rowspan="1" colspan="1"/><td rowspan="1" colspan="1"/><td rowspan="1" colspan="1">7–8</td><td rowspan="1" colspan="1">–</td></tr><tr><td rowspan="1" colspan="1">a</td><td rowspan="1" colspan="1"/><td rowspan="1" colspan="1"/><td rowspan="1" colspan="1">30–38</td><td rowspan="1" colspan="1">17–22</td></tr><tr><td rowspan="1" colspan="1">b</td><td rowspan="1" colspan="1"/><td rowspan="1" colspan="1"/><td rowspan="1" colspan="1">2.5–4.5</td><td rowspan="1" colspan="1">2.4–3.2</td></tr><tr><td rowspan="1" colspan="1">c</td><td rowspan="1" colspan="1"/><td rowspan="1" colspan="1"/><td rowspan="1" colspan="1">102–128</td><td rowspan="1" colspan="1">8–9</td></tr></tbody></table><table-wrap-foot><fn><p>* All characters and indexes (a, b and c) are specified in <xref ref-type="bibr" rid="B32">Siddiqi (2000)</xref>.</p></fn></table-wrap-foot></table-wrap><p>Observing the morphology (Figs <xref ref-type="fig" rid="F1">1</xref>–<xref ref-type="fig" rid="F4">4</xref>), as well the metric data of the Italian population (Table <xref ref-type="table" rid="T1">1</xref>), together with molecular comparison, we conclude that our <italic><tp:taxon-name><tp:taxon-name-part taxon-name-part-type="genus" reg="Heterodera">H.</tp:taxon-name-part><tp:taxon-name-part taxon-name-part-type="species" reg="fici">fici</tp:taxon-name-part></tp:taxon-name></italic> belongs to the Humuli group and is distinguished from similar species by a combination of morphological and morphometric characteristics; it differs from all other members of the Humuli group (<italic><tp:taxon-name><tp:taxon-name-part taxon-name-part-type="genus" reg="Heterodera">H.</tp:taxon-name-part><tp:taxon-name-part taxon-name-part-type="species" reg="humuli">humuli</tp:taxon-name-part></tp:taxon-name></italic> Filipjev, 1934, <italic><tp:taxon-name><tp:taxon-name-part taxon-name-part-type="genus" reg="Heterodera">H.</tp:taxon-name-part><tp:taxon-name-part taxon-name-part-type="species" reg="ripae">ripae</tp:taxon-name-part></tp:taxon-name></italic> Subbotin, Sturhan, Rumpenhorst &amp; Moens, 2003, <italic><tp:taxon-name><tp:taxon-name-part taxon-name-part-type="genus" reg="Heterodera">H.</tp:taxon-name-part><tp:taxon-name-part taxon-name-part-type="species" reg="vallicola">vallicola</tp:taxon-name-part></tp:taxon-name></italic> Eroshenko, Subbotin &amp; Kazachenko, 2001, and <italic><tp:taxon-name><tp:taxon-name-part taxon-name-part-type="genus" reg="Heterodera">H.</tp:taxon-name-part><tp:taxon-name-part taxon-name-part-type="species" reg="litoralis">litoralis</tp:taxon-name-part></tp:taxon-name></italic> Wouts &amp; Sturhan, 1996 by ambifenestrate rather than bifenestrate cysts and a longer vulval slit (43–48 vs. &lt;40 μm), and by the prominent nipples on the male tail tip, which are regularly annulated and obtusely rounded in all other members of the group.</p><p><bold><italic>Females.</italic></bold> Body basically lemon-shaped. Neck elongate, protruding vulval cone prominent. Cyst cuticle with zigzag pattern. Vulval cone well developed. Egg sac present, but few eggs deposited. Cuticular striae, extending to vulval slit are present at fenestral area (Fig. <xref ref-type="fig" rid="F2">2H</xref>).</p><p><bold><italic>Cysts.</italic></bold> Body light to dark brown, basically lemon-shaped, neck and vulval cone distinct. Neck protruding, curved laterally. Cuticle thin, without sub-crystalline layer. External wall pattern at mid-body with interlocking ridges, forming zigzag pattern. Terminus of vulval cone with strongly developed zigzag ridges surrounding vulval slit and fenestra. Fenestra ambi-fenestrate, vulval slit equal in length to bridge. Few but distinct bullae are present. Anus distinct, on a depressed area surrounded by continuous cuticle edge/margin (Figs <xref ref-type="fig" rid="F2">2F–J</xref>, <xref ref-type="fig" rid="F3">3F</xref>).</p><p><bold><italic>Males.</italic></bold> Body slender, vermiform, slight ventral curvature. Cuticular annulation prominent. Lateral field areolated, with four incisures. Labial region slightly offset, hemispherical, with three or four annuli. Labial framework heavily sclerotised. Tail short, obtusely rounded, four prominent nipples on tail tip. Spicules arcuate, tapering distally. Gubernaculum slightly curved ventrally (Figs <xref ref-type="fig" rid="F2">2D</xref>, <xref ref-type="fig" rid="F3">3G</xref>).</p><fig id="F2" position="float" orientation="portrait"><label>Figure 2.</label><caption><p>LM micrographs of <italic><tp:taxon-name><tp:taxon-name-part taxon-name-part-type="genus" reg="Heterodera">Heterodera</tp:taxon-name-part><tp:taxon-name-part taxon-name-part-type="species" reg="fici">fici</tp:taxon-name-part></tp:taxon-name></italic> from Italy. <bold>A</bold> Embryonated egg with evident second stage juvenile stylet <bold>B</bold> Second stage juvenile anterior end <bold>C</bold> Second stage juvenile tail <bold>D</bold> Male tail with the characteristic tail tip <bold>E</bold> Females on <italic><tp:taxon-name><tp:taxon-name-part taxon-name-part-type="genus" reg="Ficus">Ficus</tp:taxon-name-part><tp:taxon-name-part taxon-name-part-type="species" reg="carica">carica</tp:taxon-name-part></tp:taxon-name></italic> roots <bold>F</bold> whole body of newly formed cyst <bold>G</bold> Females and cysts <bold>H-J</bold> Vulval cone structures, with clear illustration of vulval slit (in <bold>H</bold>), fenestral area (in <bold>I</bold>) and bullae (in <bold>J</bold>). Scale bars: 20 µm (<bold>A-D, H-J</bold>); 200 µm (<bold>F</bold>); 500 µm (<bold>E, G</bold>).</p></caption><graphic xmlns:xlink="http://www.w3.org/1999/xlink" xlink:href="zookeys-824-001-g002.jpg" position="float" orientation="portrait" xlink:type="simple" id="oo_263039.jpg"/></fig><p><bold><italic><abbrev xmlns:xlink="http://www.w3.org/1999/xlink" xlink:title="second stage juveniles" id="ABBRID0EE4AE" xlink:type="simple">J2</abbrev></italic> (<italic>Second stagejuveniles</italic>).</bold> Body vermiform; tapering at both extremities, more marked posteriorly. Cuticular annulation prominent. Lateral field with four incisures. Labial region slightly offset, rounded, with three or four annuli. Labial framework moderately sclerotised. Stylet well developed, basal knobs rounded, directed slightly anteriorly. Median bulb ovoid. Pharyngeal lobe usually distinct, with three large nuclei and overlapping anterior part of intestine. Tail long, tapering, terminus rounded. Anus distinct. Phasmid openings small but distinct, 11–14 μm, posterior to anus and anterior to middle of tail. Hyaline tail region half of tail length (Fig. <xref ref-type="fig" rid="F2">2B, C</xref>).</p><p><bold><italic>Embryogenesis.</italic></bold> Mean dimensions of single-celled and embryonated eggs were 40 × 98 µm (Fig. <xref ref-type="fig" rid="F2">2A</xref>). The first cleavage was equatorial and the two-blastomeres stage appeared after 14–18 hours. The second and third divisions were also transverse and the four-cell stage phase was obtained after three days. Forty-eight hours later, rapid cell division resulted in the formation of multicell eggs. The gastrula stage was observed during days 9–12. First and second-stage juveniles appeared in 11–13 and 14–16 days, respectively, and were coiled three or four times within the eggshell. The embryogenic development was basically the same as in <italic><tp:taxon-name><tp:taxon-name-part taxon-name-part-type="genus" reg="Heterodera">H.</tp:taxon-name-part><tp:taxon-name-part taxon-name-part-type="species" reg="schachtii">schachtii</tp:taxon-name-part></tp:taxon-name></italic> Schmidt, 1871 and <italic><tp:taxon-name><tp:taxon-name-part taxon-name-part-type="genus" reg="Heterodera">H.</tp:taxon-name-part><tp:taxon-name-part taxon-name-part-type="species" reg="mediterranea">mediterranea</tp:taxon-name-part></tp:taxon-name></italic> (<xref ref-type="bibr" rid="B26">Mulvey and Golden 1983</xref>, <xref ref-type="bibr" rid="B44">Vovlas and Inserra 1983</xref>).</p><fig id="F3" position="float" orientation="portrait"><label>Figure 3.</label><caption><p><abbrev xmlns:xlink="http://www.w3.org/1999/xlink" xlink:title="scanning electron microscopy" xlink:type="simple">SEM</abbrev> photographs of the main cyst diagnostic characters of <italic><tp:taxon-name><tp:taxon-name-part taxon-name-part-type="genus" reg="Heterodera">Heterodera</tp:taxon-name-part><tp:taxon-name-part taxon-name-part-type="species" reg="fici">fici</tp:taxon-name-part></tp:taxon-name></italic> from Italy. <bold>A</bold> Female anterior end <bold>B</bold> Lateral view of terminal cone <bold>C, D</bold> Fenestral area and anus <bold>E</bold> Maze-like cyst cuticular ornamentation <bold>F</bold> Cyst anal area <bold>G</bold> Male lateral fields. Scale bars: 10 µm (<bold>A, G</bold>); 20 µm (<bold>B–F</bold>).</p></caption><graphic xmlns:xlink="http://www.w3.org/1999/xlink" xlink:href="zookeys-824-001-g003.jpg" position="float" orientation="portrait" xlink:type="simple" id="oo_263040.jpg"/></fig><p><bold><italic>Post-invasion development.</italic></bold> Post root-invasion development of <italic><tp:taxon-name><tp:taxon-name-part taxon-name-part-type="genus" reg="Heterodera">H.</tp:taxon-name-part><tp:taxon-name-part taxon-name-part-type="species" reg="fici">fici</tp:taxon-name-part></tp:taxon-name></italic> on <italic><tp:taxon-name><tp:taxon-name-part taxon-name-part-type="genus" reg="Ficus">Ficus</tp:taxon-name-part><tp:taxon-name-part taxon-name-part-type="species" reg="carica">carica</tp:taxon-name-part></tp:taxon-name></italic> roots was completed in about 64–68 days at 26–28 °C. Invasion and nematode development stages were recorded by stereoscope observations on acid fuchsin-stained roots at seven-day intervals (Fig. <xref ref-type="fig" rid="F4">4</xref>). The maximum developmental phase observed was that of young cysts containing more than 25 eggs. The first period (24–26 days after inoculation) was utilized by the parasitic specimens for exploration, penetration, and selection of the feeding site (Fig. <xref ref-type="fig" rid="F4">4A</xref>). The second stage juveniles stop penetration and start to feed on the initial feeding cells by using a sedentary endoparasitic feeding position. Observations at 50–56 days after inoculation revealed that the 3<sup>rd</sup> moult was completed and that sexual differentiation occurred. The swollen posterior portion of sexually mature nematodes (piriform females and 4<sup>th</sup> stage vermiform males still inside the cuticle) protrudes from the root. Fourth-stage females and males were observed one week later (Fig. <xref ref-type="fig" rid="F4">4C</xref>). Lemon-shaped mature females were observed eight weeks after invasion. The post infection period was concluded about 8 weeks later. No new cysts were observed.</p><fig id="F4" position="float" orientation="portrait"><label>Figure 4.</label><caption><p>Post invasion development of <italic><tp:taxon-name><tp:taxon-name-part taxon-name-part-type="genus" reg="Heterodera">Heterodera</tp:taxon-name-part><tp:taxon-name-part taxon-name-part-type="species" reg="fici">fici</tp:taxon-name-part></tp:taxon-name></italic> on <italic><tp:taxon-name><tp:taxon-name-part taxon-name-part-type="genus" reg="Ficus">Ficus</tp:taxon-name-part><tp:taxon-name-part taxon-name-part-type="species" reg="carica">carica</tp:taxon-name-part></tp:taxon-name></italic> roots. <bold>A</bold> Second stage juvenile within cortical layer, oriented in parallel position to the root axis <bold>B</bold> Newly formed cyst with gelatinous egg sac <bold>C</bold> Male inside 4<sup>th</sup> stage cuticle <bold>D</bold> Different sized syncytia (S) induced by female (the larger one), and by male. Abbreviations: j = juvenile; m = male; c = cyst; hn = hypertrophied nuclei. Scale bars: 50 µm (<bold>A, C</bold>); 200 µm (<bold>B</bold>); 100 µm (<bold>D</bold>).</p></caption><graphic xmlns:xlink="http://www.w3.org/1999/xlink" xlink:href="zookeys-824-001-g004.jpg" position="float" orientation="portrait" xlink:type="simple" id="oo_263041.jpg"/></fig><p><bold><italic>Histopathology.</italic></bold><italic><tp:taxon-name><tp:taxon-name-part taxon-name-part-type="genus" reg="Heterodera">Heterodera</tp:taxon-name-part><tp:taxon-name-part taxon-name-part-type="species" reg="fici">fici</tp:taxon-name-part></tp:taxon-name></italic> establishes permanent, fully-developed feeding sites on <italic><tp:taxon-name><tp:taxon-name-part taxon-name-part-type="genus" reg="Ficus">F.</tp:taxon-name-part><tp:taxon-name-part taxon-name-part-type="species" reg="carica">carica</tp:taxon-name-part></tp:taxon-name></italic> roots and reaches maturity in 64–68 days. Histological examination of sectioned healthy and nematode-infected (Fig. <xref ref-type="fig" rid="F4">4</xref>) fig roots showed that infection by <italic><tp:taxon-name><tp:taxon-name-part taxon-name-part-type="genus" reg="Heterodera">H.</tp:taxon-name-part><tp:taxon-name-part taxon-name-part-type="species" reg="fici">fici</tp:taxon-name-part></tp:taxon-name></italic> can cause cellular alterations in the cortex, endodermis, pericycle, and vascular parenchyma tissues of fig roots. Observations of cross-sections of <italic><tp:taxon-name><tp:taxon-name-part taxon-name-part-type="genus" reg="Heterodera">H.</tp:taxon-name-part><tp:taxon-name-part taxon-name-part-type="species" reg="fici">fici</tp:taxon-name-part></tp:taxon-name></italic> infected roots indicated that the nematode can induce the formation of both cortical and endodermal syncytia. In many cases, the nematode female only penetrated one to three layers of the cortical root cells without reaching the stele. In these roots, the nematode established a permanent feeding site in a cortical cell that was fused with adjacent cells forming the syncytium. Structurally, vascular syncytia varied in shape and expansion when induced by females or males. Those induced by females were larger and with more cytoplasmic contents compared to those induced by males. All syncytial cells were hypertrophic with dense cytoplasm and large nuclei. In some cases, nematode females penetrated into the cortex with the anterior elongated body portion where they induced a permanent feeding site and continued to remain in a semi-endoparasitic position, probably because of the nature of root tissues (woody host).</p><p><bold><italic>Host-suitability test.</italic></bold> The results presented in this paper as well as in the host-suitability test confirmed that <italic><tp:taxon-name><tp:taxon-name-part taxon-name-part-type="genus" reg="Heterodera">H.</tp:taxon-name-part><tp:taxon-name-part taxon-name-part-type="species" reg="fici">fici</tp:taxon-name-part></tp:taxon-name></italic> has a narrow host range limited to <italic><tp:taxon-name><tp:taxon-name-part taxon-name-part-type="genus" reg="Ficus">Ficus</tp:taxon-name-part></tp:taxon-name></italic> species and for this reason it is not considered a major pest, as are other species of <italic><tp:taxon-name><tp:taxon-name-part taxon-name-part-type="genus" reg="Heterodera">Heterodera</tp:taxon-name-part></tp:taxon-name></italic>.</p><p><bold><italic>Molecular characterization.</italic></bold> The sequenced ITS, D2-D3 expansion domains of the 28S rRNA gene, and the 18S rRNA gene are 1035 bp, 780 bp, and 1627 bp long, respectively. <abbrev xmlns:xlink="http://www.w3.org/1999/xlink" xlink:title="Basic Local Alignment Search Tool" id="ABBRID0E6FAG" xlink:type="simple">BLAST</abbrev> search at <abbrev xmlns:xlink="http://www.w3.org/1999/xlink" xlink:title="National Center for Biotechnology Information" id="ABBRID0EDGAG" xlink:type="simple">NCBI</abbrev> revealed that the ITS, D2-D3 expansion domains of the 28S rRNA and the partial 18S rRNA sequences of <italic><tp:taxon-name><tp:taxon-name-part taxon-name-part-type="genus" reg="Heterodera">H.</tp:taxon-name-part><tp:taxon-name-part taxon-name-part-type="species" reg="fici">fici</tp:taxon-name-part></tp:taxon-name></italic> from Italy, newly obtained in this study, matched well with the corresponding sequences of <italic><tp:taxon-name><tp:taxon-name-part taxon-name-part-type="genus" reg="Heterodera">H.</tp:taxon-name-part><tp:taxon-name-part taxon-name-part-type="species" reg="fici">fici</tp:taxon-name-part></tp:taxon-name></italic> present in the database. The RFLP patterns of Italian <italic><tp:taxon-name><tp:taxon-name-part taxon-name-part-type="genus" reg="Heterodera">H.</tp:taxon-name-part><tp:taxon-name-part taxon-name-part-type="species" reg="fici">fici</tp:taxon-name-part></tp:taxon-name></italic> were identical to those from Portugal, Greece, and another population from Potenza province, Basilicata, Italy (<xref ref-type="bibr" rid="B23">Madani et al. 2004</xref>) (Fig. <xref ref-type="fig" rid="F5">5</xref>). In particular, the ITS region of the Italian population of <italic><tp:taxon-name><tp:taxon-name-part taxon-name-part-type="genus" reg="Heterodera">H.</tp:taxon-name-part><tp:taxon-name-part taxon-name-part-type="species" reg="fici">fici</tp:taxon-name-part></tp:taxon-name></italic> showed 99% similarity (1027/1029) with the corresponding region of <italic><tp:taxon-name><tp:taxon-name-part taxon-name-part-type="genus" reg="Heterodera">H.</tp:taxon-name-part><tp:taxon-name-part taxon-name-part-type="species" reg="fici">fici</tp:taxon-name-part></tp:taxon-name></italic> deposited in GenBank, differing from 1 to 4 nucleotides; the next closest <italic><tp:taxon-name><tp:taxon-name-part taxon-name-part-type="genus" reg="Heterodera">Heterodera</tp:taxon-name-part></tp:taxon-name></italic> species were <italic><tp:taxon-name><tp:taxon-name-part taxon-name-part-type="genus" reg="Heterodera">H.</tp:taxon-name-part><tp:taxon-name-part taxon-name-part-type="species" reg="humuli">humuli</tp:taxon-name-part></tp:taxon-name></italic> (coverage: 897/962), <italic><tp:taxon-name><tp:taxon-name-part taxon-name-part-type="genus" reg="Heterodera">H.</tp:taxon-name-part><tp:taxon-name-part taxon-name-part-type="species" reg="vallicola">vallicola</tp:taxon-name-part></tp:taxon-name></italic> (coverage: 899/975), <italic><tp:taxon-name><tp:taxon-name-part taxon-name-part-type="genus" reg="Heterodera">H.</tp:taxon-name-part><tp:taxon-name-part taxon-name-part-type="species" reg="ripae">ripae</tp:taxon-name-part></tp:taxon-name></italic> (coverage: 894/972), and <italic><tp:taxon-name><tp:taxon-name-part taxon-name-part-type="genus" reg="Heterodera">H.</tp:taxon-name-part><tp:taxon-name-part taxon-name-part-type="species" reg="litoralis">litoralis</tp:taxon-name-part></tp:taxon-name></italic> (coverage: 884/962) with 92–93% similarities. <italic><tp:taxon-name><tp:taxon-name-part taxon-name-part-type="genus" reg="Heterodera">Heterodera</tp:taxon-name-part></tp:taxon-name></italic> species belonging to Schachtii group, instead, showed about 82% similarity with the Italian population of <italic><tp:taxon-name><tp:taxon-name-part taxon-name-part-type="genus" reg="Heterodera">H.</tp:taxon-name-part><tp:taxon-name-part taxon-name-part-type="species" reg="fici">fici</tp:taxon-name-part></tp:taxon-name></italic>. The D2–D3 expansion domains of the Italian <italic><tp:taxon-name><tp:taxon-name-part taxon-name-part-type="genus" reg="Heterodera">H.</tp:taxon-name-part><tp:taxon-name-part taxon-name-part-type="species" reg="fici">fici</tp:taxon-name-part></tp:taxon-name></italic>, obtained for the first time in this study, showed 95% similarity with the corresponding region of <italic><tp:taxon-name><tp:taxon-name-part taxon-name-part-type="genus" reg="Heterodera">H.</tp:taxon-name-part><tp:taxon-name-part taxon-name-part-type="species" reg="latipons">latipons</tp:taxon-name-part></tp:taxon-name></italic> Franklin, 1969 and <italic><tp:taxon-name><tp:taxon-name-part taxon-name-part-type="genus" reg="Heterodera">H.</tp:taxon-name-part><tp:taxon-name-part taxon-name-part-type="species" reg="avenae">avenae</tp:taxon-name-part></tp:taxon-name></italic> Wollenweber, 1924, while with <italic><tp:taxon-name><tp:taxon-name-part taxon-name-part-type="genus" reg="Heterodera">H.</tp:taxon-name-part><tp:taxon-name-part taxon-name-part-type="species" reg="glycines">glycines</tp:taxon-name-part></tp:taxon-name></italic> Ichinohe, 1952 and <italic><tp:taxon-name><tp:taxon-name-part taxon-name-part-type="genus" reg="Heterodera">H.</tp:taxon-name-part><tp:taxon-name-part taxon-name-part-type="species" reg="schachtii">schachtii</tp:taxon-name-part></tp:taxon-name></italic> the similarity was 94%. The 18S rRNA gene of <italic><tp:taxon-name><tp:taxon-name-part taxon-name-part-type="genus" reg="Heterodera">H.</tp:taxon-name-part><tp:taxon-name-part taxon-name-part-type="species" reg="fici">fici</tp:taxon-name-part></tp:taxon-name></italic> showed 99% similarity with the corresponding region of <italic><tp:taxon-name><tp:taxon-name-part taxon-name-part-type="genus" reg="Heterodera">H.</tp:taxon-name-part><tp:taxon-name-part taxon-name-part-type="species" reg="avenae">avenae</tp:taxon-name-part></tp:taxon-name></italic>, <italic><tp:taxon-name><tp:taxon-name-part taxon-name-part-type="genus" reg="Heterodra">H.</tp:taxon-name-part><tp:taxon-name-part taxon-name-part-type="species" reg="hordecalis">hordecalis</tp:taxon-name-part></tp:taxon-name></italic> Andersson, 1975, <italic><tp:taxon-name><tp:taxon-name-part taxon-name-part-type="genus" reg="Heterodera">H.</tp:taxon-name-part><tp:taxon-name-part taxon-name-part-type="species" reg="schachtii">schachtii</tp:taxon-name-part></tp:taxon-name></italic>, and <italic><tp:taxon-name><tp:taxon-name-part taxon-name-part-type="genus" reg="Heterodera">H.</tp:taxon-name-part><tp:taxon-name-part taxon-name-part-type="species" reg="glycines">glycines</tp:taxon-name-part></tp:taxon-name></italic>, while its similarity with <italic><tp:taxon-name><tp:taxon-name-part taxon-name-part-type="genus" reg="Heterodera">H.</tp:taxon-name-part><tp:taxon-name-part taxon-name-part-type="species" reg="elachista">elachista</tp:taxon-name-part></tp:taxon-name></italic> Ohshima, 1974 was 98%.</p><p>Phylogenetic trees using the <abbrev xmlns:xlink="http://www.w3.org/1999/xlink" xlink:title="Maximum Likelihood" id="ABBRID0EGOAG" xlink:type="simple">ML</abbrev> method are given in Figures <xref ref-type="fig" rid="F6">6</xref>–<xref ref-type="fig" rid="F8">8</xref>. ITS, D2-D3, and 18S trees confirmed the separation of the genus <italic><tp:taxon-name><tp:taxon-name-part taxon-name-part-type="genus" reg="Heterodera">Heterodera</tp:taxon-name-part></tp:taxon-name></italic> into different groups (<xref ref-type="bibr" rid="B37">Subbotin et al. 2010</xref>, <xref ref-type="bibr" rid="B7">De Luca et al. 2013</xref>). In particular, the Italian population of <italic><tp:taxon-name><tp:taxon-name-part taxon-name-part-type="genus" reg="Heterodera">H.</tp:taxon-name-part><tp:taxon-name-part taxon-name-part-type="species" reg="fici">fici</tp:taxon-name-part></tp:taxon-name></italic> grouped within the Humuli group in all phylogenetic trees, closely related to the Schachtii group.</p><fig id="F5" position="float" orientation="portrait"><label>Figure 5.</label><caption><p>RFLP profiles of the ITS of <italic><tp:taxon-name><tp:taxon-name-part taxon-name-part-type="genus" reg="Heterodera">Heterodera</tp:taxon-name-part><tp:taxon-name-part taxon-name-part-type="species" reg="fici">fici</tp:taxon-name-part></tp:taxon-name></italic> digested with four restriction enzymes. <bold>M</bold> 100 bp DNA ladder (Promega); <bold>1</bold> Alu I <bold>2</bold> Hae III <bold>3</bold> Rsa I <bold>4</bold> Pst I.</p></caption><graphic xmlns:xlink="http://www.w3.org/1999/xlink" xlink:href="zookeys-824-001-g005.jpg" position="float" orientation="portrait" xlink:type="simple" id="oo_263042.jpg"/></fig><fig id="F6" position="float" orientation="portrait"><label>Figure 6.</label><caption><p>Phylogenetic trees of ITS containing region of <italic><tp:taxon-name><tp:taxon-name-part taxon-name-part-type="genus" reg="Heterodera">Heterodera</tp:taxon-name-part><tp:taxon-name-part taxon-name-part-type="species" reg="fici">fici</tp:taxon-name-part></tp:taxon-name></italic> and the closest species. Sequences were analysed using the Maximum Likelihood method. Numbers at nodes indicate bootstrap values.</p></caption><graphic xmlns:xlink="http://www.w3.org/1999/xlink" xlink:href="zookeys-824-001-g006.jpg" position="float" orientation="portrait" xlink:type="simple" id="oo_263043.jpg"/></fig><fig id="F7" position="float" orientation="portrait"><label>Figure 7.</label><caption><p>Phylogenetic trees of the D2–D3 expansion domains of the 28S rRNA gene of <italic><tp:taxon-name><tp:taxon-name-part taxon-name-part-type="genus" reg="Heterodera">Heterodera</tp:taxon-name-part><tp:taxon-name-part taxon-name-part-type="species" reg="fici">fici</tp:taxon-name-part></tp:taxon-name></italic> and the closest species. Sequences were analysed using the Maximum Likelihood method. Numbers at nodes indicate bootstrap values.</p></caption><graphic xmlns:xlink="http://www.w3.org/1999/xlink" xlink:href="zookeys-824-001-g007.jpg" position="float" orientation="portrait" xlink:type="simple" id="oo_263044.jpg"/></fig><fig id="F8" position="float" orientation="portrait"><label>Figure 8.</label><caption><p>Phylogenetic trees of the 18S rRNA gene of <italic><tp:taxon-name><tp:taxon-name-part taxon-name-part-type="genus" reg="Heterodera">Heterodera</tp:taxon-name-part><tp:taxon-name-part taxon-name-part-type="species" reg="fici">fici</tp:taxon-name-part></tp:taxon-name></italic> and the closest species. Sequences were analysed using the Maximum Likelihood method. Numbers at nodes indicate bootstrap values.</p></caption><graphic xmlns:xlink="http://www.w3.org/1999/xlink" xlink:href="zookeys-824-001-g008.jpg" position="float" orientation="portrait" xlink:type="simple" id="oo_263045.jpg"/></fig></tp:treatment-sec><ref-list><ref id="B32"><mixed-citation xmlns:xlink="http://www.w3.org/1999/xlink" xlink:type="simple"><person-group><name name-style="western"><surname>Siddiqi</surname><given-names>MR</given-names></name></person-group> (<year>2000</year>) <tp:taxon-name><tp:taxon-name-part taxon-name-part-type="order">Tylenchida</tp:taxon-name-part></tp:taxon-name> Parasites of Plants and Insects (2<sup>nd</sup> edn). CABI Publishing, Wallingford.</mixed-citation></ref><ref id="B26"><mixed-citation xmlns:xlink="http://www.w3.org/1999/xlink" xlink:type="simple"><person-group><name name-style="western"><surname>Mulvey</surname><given-names>R</given-names></name><name name-style="western"><surname>Golden</surname><given-names>AM</given-names></name></person-group> (<year>1983</year>) <article-title>An illustrated key to the cyst-forming genera and species of <tp:taxon-name><tp:taxon-name-part taxon-name-part-type="family">Heteroderidae</tp:taxon-name-part></tp:taxon-name> in the western hemisphere with species morphometrics and distribution.</article-title><source>Journal of Nematology</source><volume>15</volume>: <fpage>1</fpage>–<lpage>59</lpage>.</mixed-citation></ref><ref id="B44"><mixed-citation xmlns:xlink="http://www.w3.org/1999/xlink" xlink:type="simple"><person-group><name name-style="western"><surname>Vovlas</surname><given-names>N</given-names></name><name name-style="western"><surname>Inserra</surname><given-names>RN</given-names></name></person-group> (<year>1983</year>) <article-title>Biology of <italic><tp:taxon-name><tp:taxon-name-part taxon-name-part-type="genus">Heterodera</tp:taxon-name-part><tp:taxon-name-part taxon-name-part-type="species">mediterranea</tp:taxon-name-part></tp:taxon-name></italic>.</article-title><source>Journal of Nematology</source><volume>15</volume>: <fpage>571</fpage>–<lpage>576</lpage>.</mixed-citation></ref><ref id="B23"><mixed-citation xmlns:xlink="http://www.w3.org/1999/xlink" xlink:type="simple"><person-group><name name-style="western"><surname>Madani</surname><given-names>M</given-names></name><name name-style="western"><surname>Vovlas</surname><given-names>N</given-names></name><name name-style="western"><surname>Castillo</surname><given-names>P</given-names></name><name name-style="western"><surname>Subbotin</surname><given-names>SA</given-names></name><name name-style="western"><surname>Moens</surname><given-names>M</given-names></name></person-group> (<year>2004</year>) <article-title>Molecular characterization of cyst nematode species (<italic><tp:taxon-name><tp:taxon-name-part taxon-name-part-type="genus">Heterodera</tp:taxon-name-part></tp:taxon-name></italic> spp.) from the Mediterranean Basin using RFLPs and sequences of ITS-rDNA.</article-title><source>Journal of Phytopathology</source><volume>152</volume>: <fpage>229</fpage>–<lpage>234</lpage>. <ext-link xlink:type="simple" ext-link-type="doi" xlink:href="10.1111/j.1439-0434.2004.00835.x">https://doi.org/10.1111/j.1439-0434.2004.00835.x</ext-link></mixed-citation></ref><ref id="B37"><mixed-citation xmlns:xlink="http://www.w3.org/1999/xlink" xlink:type="simple"><person-group><name name-style="western"><surname>Subbotin</surname><given-names>SA</given-names></name><name name-style="western"><surname>Mundo-Ocampo</surname><given-names>M</given-names></name><name name-style="western"><surname>Baldwin</surname><given-names>JG</given-names></name></person-group> (<year>2010</year>) Description and diagnosis of <italic><tp:taxon-name><tp:taxon-name-part taxon-name-part-type="genus">Heterodera</tp:taxon-name-part></tp:taxon-name></italic> species. Systematics of Cyst Nematodes (<tp:taxon-name><tp:taxon-name-part taxon-name-part-type="phylum">Nematoda</tp:taxon-name-part></tp:taxon-name>: <tp:taxon-name><tp:taxon-name-part taxon-name-part-type="subfamily">Heteroderinae</tp:taxon-name-part></tp:taxon-name>), vol. 8B. Koninklijke Brill NV, 35–449. <ext-link xlink:type="simple" ext-link-type="doi" xlink:href="10.1163/ej.9789004164345.i-512.14">https://doi.org/10.1163/ej.9789004164345.i-512.14</ext-link></mixed-citation></ref><ref id="B7"><mixed-citation xmlns:xlink="http://www.w3.org/1999/xlink" xlink:type="simple"><person-group><name name-style="western"><surname>De Luca</surname><given-names>F</given-names></name><name name-style="western"><surname>Vovlas</surname><given-names>N</given-names></name><name name-style="western"><surname>Lucarelli</surname><given-names>G</given-names></name><name name-style="western"><surname>Troccoli</surname><given-names>A</given-names></name><name name-style="western"><surname>Radicci</surname><given-names>V</given-names></name><name name-style="western"><surname>Fanelli</surname><given-names>E</given-names></name><name name-style="western"><surname>Cantalapiedra-Navarrete</surname><given-names>C</given-names></name><name name-style="western"><surname>Palomares-Rius</surname><given-names>JE</given-names></name><name name-style="western"><surname>Castillo</surname><given-names>P</given-names></name></person-group> (<year>2013</year>) <article-title><italic><tp:taxon-name><tp:taxon-name-part taxon-name-part-type="genus">Heterodera</tp:taxon-name-part><tp:taxon-name-part taxon-name-part-type="species">elachista</tp:taxon-name-part></tp:taxon-name></italic> the Japanese cyst nematode parasitizig corn in Italy: integrative diagnosis and bionomics.</article-title><source>European Journal of Plant Pathology</source><volume>136</volume>: <fpage>857</fpage>–<lpage>872</lpage>. <ext-link xlink:type="simple" ext-link-type="doi" xlink:href="10.1007/s10658-013-0212-9">https://doi.org/10.1007/s10658-013-0212-9</ext-link></mixed-citation></ref></ref-list></tp:taxon-treatment>
